# Supplementary material for: What Are the Experiences of Mental Health Practitioners Involved in a Coroner’s Inquest and Other Inquiry Processes after an Unexpected Death of a Patient? A Systematic Review and Thematic Synthesis of the Literature
Source: Int J Environ Res Public Health. 2024 Mar 18;21(3):357. doi: 10.3390/ijerph21030357 (PMC10970210; doi:10.3390/ijerph21030357)
Supplement: Supplementary file 1 [file ijerph-21-00357-s001.zip]

Archive with 1 entries (1 files):
- ijerph-2860951-supplementary.pdf
